# Supplementary material for: MiR-454-3p and miR-374b-5p suppress migration and invasion of bladder cancer cells through targetting ZEB2
Source: Biosci Rep. 2018 Dec 7;38(6):BSR20181436. doi: 10.1042/BSR20181436 (PMC6435551; doi:10.1042/BSR20181436)
Supplement: Supplementary file 1 [file bsr20181436_Supp1.xlsx]

## Sheet: Sheet1
Common targets of miR-374b-5p and miR-454-3p
GADD45A
PTEN
ZFP91
JARID2
ZCCHC14
TNRC6A
LDLRAD4
KIAA1468
PELI1
ZEB2
TET3
INHBB
KLF3
CPEB4
SOX4
QKI
RNF38
